# Supplementary material for: The g3mclass is a practical software for multiclass classification on biomarkers
Source: Sci Rep. 2022 Nov 5;12:18742. doi: 10.1038/s41598-022-23438-9 (PMC9637185; doi:10.1038/s41598-022-23438-9)
Supplement: Supplementary file 2 — Supplementary Information 2. [file 41598_2022_23438_MOESM2_ESM.xlsx]

## Sheet: SREP-22-01058A_ESR1,PGR,ERBB2_E
id (ref)	ESR1 (ref)	PGR (ref)	ERBB2 (ref)		id (test)	ESR1 (test)	PGR (test)	ERBB2 (test)		id (DCIS)	ESR1 (DCIS)	PGR (DCIS)	ERBB2 (DCIS)		id (BC cells)	ESR1 (BC cells)	PGR (BC cells)	ERBB2 (BC cells)
2	-1.45455	-0.636364	31		1	-60.6784	-14.8241	127.513		0	-0.302115	-0.226586	462.236		MDA-MB-231	0.0313186	0.0470735	16.8682
22	-0.629591	2.09864	40.2938		0	-2.15453	-1.30015	77.3774		1	-0.171969	1.03181	67.4119		SK-BR-3	0.0235065	0.0199927	261.201
10	-0.266667	0.8	36		0	-0.892414	-0.619732	14.6257		0	0.236407	1.18203	95.6265		BT-474	24.919	321.931	1037.22
3	-0.225989	-0.903955	25.5367		0	-0.735667	-0.279046	644.432		0	0.503369	0.657628	45.4575		T47D	14.8974	55.7544	14.4817
23	-0.222222	1.33333	59.7778		0	-0.34459	-0.551344	33.6837		0	0.688863	-1.26292	8.26636		MCF7	60.374	0.0448735	44.4194
15	0.153374	-1.22699	61.0429		0	-0.314947	-0.263875	61.6786		1	1.20015	1.03397	38.2939
16	0.30722	1.5361	15.5146		0	-0.305437	-0.101812	19.548		0	1.20968	0.887097	50
14	0.459559	0.367647	46.1397		0	-0.163855	-0.230611	39.9199		0	1.3289	2.99003	247.841
1	0.519331	0.692441	40.8252		0	-0.0960384	-0.108043	532.797		0	1.44281	0.472193	204.984
24	0.805878	3.50794	63.0481		0	-0.0850919	-0.0255276	27.6549		0	1.4798	0.910643	32.5555
11	1.58282	1.23805	15.4521		0	-0.0338524	-0.101557	381.923		1	1.50977	0.976909	101.243
32	1.64071	1.86916	26.7497		0	-0.0256003	0.0665609	23.3475		0	1.59665	0.304125	301.92
21	2.09489	9.06962	75.5884		1	0	-0.12285	93.8575		0	1.73913	1.08696	441.739
19	2.09762	4.3566	46.1073		0	0	0.347873	854.455		1	2.10801	0.683869	66.5257
13	2.10027	2.77778	41.9715		0	0.0842549	0.0105319	41.4639		1	2.32558	0.730897	52.2924
5	2.12766	5.10638	66.4894		0	0.146386	0.182983	910.009		0	2.36876	0.192061	337.644
20	2.77469	3.99556	28.7458		0	0.23369	0.0778968	32.1454		1	2.63158	-1.60183	54.9199
27	2.79826	5.55871	48.2511		0	0.23636	0.088635	48.9364		0	2.78219	1.43084	111.765
9	3.18043	2.07951	31.3761		0	0.283113	0.18338	28.8711		1	3.29791	2.86688	28.0273
7	3.30739	7.75778	30.642		0	0.329064	0.154407	22.3409		0	3.54331	0.190885	68.671
12	3.57363	2.11029	34.1959		0	0.420757	0.242254	35.9939		1	4.53515	0.453515	28.2313
34	3.76497	1.42613	38.6766		1	0.435256	1.41458	29.3798		1	4.72868	6.20155	68.9147
8	3.86417	2.88056	39.0164		0	0.463082	0.360175	66.1436		1	5.1505	2.50836	46.0201
25	4.34478	0.840925	36.2999		0	0.504044	0.0263744	30.5064		1	6.76972	0.186567	51.2527
6	5.1301	6.08968	26.7946		0	0.527623	0.27933	12.1198		1	8.55888	6.64994	50.3854
30	5.71115	6.69962	46.5678		0	0.54989	0.184963	9.84803		1	9.70492	1.54098	55.4754
4	5.95685	2.67355	43.6679		0	0.572192	0.129474	35.0457		1	10.4275	17.9353	152.346
33	6.47399	2.17341	37.3179		0	0.601177	0.102328	33.0775		1	11.8848	7.8534	49.8429
31	6.79914	10.9648	49.0304		0	0.626474	0.183416	58.2025		1	12.101	6.11733	91.6597
17	7.32638	3.79038	30.6283		0	0.646028	0.136958	8.59218		1	13.4628	0.323625	21.7044
26	8.72122	3.23371	49.7305		0	0.648843	0.191526	27.2201		1	14.9735	2.69208	96.8756
29	8.82263	1.33861	31.6702		0	0.763049	0.235409	44.476		1	15.4545	-10.7273	26.7273
28	9.51701	4.04473	45.7768		0	0.765046	0.0701878	41.5406		1	17.377	8.52459	78.3607
18	10.4375	5.28125	33.9688		0	0.803213	0.803213	220.884		1	17.4579	0.183767	27.6876
					1	0.829169	0.329396	19.423		1	17.5711	0.947459	719.724
					0	0.863136	0.514624	36.1312		1	17.8885	31.2704	62.9174
					0	0.874164	0.0734592	498.406		1	21.3392	15.3193	35.1807
					0	0.983883	0.803695	9.8374		1	21.8762	52.8685	116.202
					0	1.02534	0.11016	14.9987		1	21.9072	0.687285	47.3368
					0	1.2112	9.73289	93.5655		1	23.2358	5.25353	26.3983
					0	1.21415	0.173158	33.5153		1	27.5529	4.22961	49.3051
					1	1.36883	0.0946193	60.7267		1	28.0012	12.66	86.7154
					0	1.3983	0.633288	25.7862		1	28.8724	2.55193	126.231
					0	1.57549	0.485573	15.9925		1	30.527	6.78377	141.127
					0	1.76188	0.587293	120.836		0	30.7097	3.2043	227.183
					1	1.76649	7.34422	50.2601		1	31.8418	5.41103	63.5276
					1	1.76923	-2.38462	100.769		1	32.5646	5.87002	174.983
					0	1.77946	-0.393816	28.0338		1	34.9193	3.36941	586.829
					0	2.00167	-0.208507	126.939		1	35.293	0.772698	70.5344
					0	2.15275	1.1308	93.5478		1	36.961	12.423	129.124
					1	2.72173	0.281558	501.314		1	40.4255	17.6971	81.9149
					1	2.83385	0.238397	39.1279		1	41.2229	0.545021	38.0833
					0	2.89608	4.08859	48.7223		1	42.3572	5.76996	87.6655
					1	2.94758	0.43573	185.499		1	43.1034	21.8141	43.1784
					1	2.95056	1.03668	30.8612		1	43.183	26.003	89.0128
					0	2.95207	0.769962	20.4286		1	43.6456	11.3216	92.4374
					1	3.0888	2.89575	703.861		1	45.0909	7.62338	83.8442
					0	3.27317	1.56011	193.331		1	45.4593	2.00053	102.422
					1	3.84289	6.60297	26.6667		1	45.6402	2.35664	49.5287
					1	3.90074	0.0232648	48.2202		1	45.726	3.23212	91.1159
					0	4.09551	0.97213	30.8457		1	47.8272	8.17231	71.2092
					1	4.36219	1.99934	47.505		1	52.2143	13.2857	67.5
					0	4.46107	0.148359	39.9862		1	52.9257	2.19336	269.206
					1	4.54291	6.75827	148.71		1	52.9338	1.99463	62.576
					1	4.67391	1.97464	92.4094		1	54.4066	4.6416	74.5398
					1	5.12541	-0.408942	430.698		1	62.9638	20.2336	316.931
					0	5.19517	4.08593	24.2628		1	64.4425	37.6875	107.781
					1	5.35425	2.46684	55.3866		1	91.0329	9.87514	74.0068
					0	5.53746	5.53746	174.267		1	94.5119	13.696	75.7649
					1	5.66836	6.51438	34.0525		1	103.696	5.62789	96.4091
					1	6.10236	3.91732	35.4134		1	138.753	0.315706	120.916
					1	6.13566	8.47171	9.40051		1	149.001	12.981	139.607
					1	6.41429	0.849381	221.066		1	149.311	3.15635	143.218
					1	6.53728	7.15015	68.8458		1	150.476	3.73895	119.103
					1	6.71363	0.165769	60.5885		1	161.16	36.4271	125.886
					1	7.35435	0.93037	24.4702
					0	8.67892	1.93864	22.2694
					1	8.69915	4.59122	70.5195
					1	9.20546	8.46479	40.1116
					1	9.32692	0.865385	670.962
					1	9.48649	3	17.7297
					1	10.3756	0.891152	615.557
					1	10.9037	0.4199	359.32
					1	11.2412	12.8415	29.4692
					1	11.3813	13.0161	870.384
					1	12.3116	19.42	69.093
					1	13.5714	-0.357143	35.9821
					1	13.8249	0.691244	19.47
					1	14.2282	0.677766	60.2076
					1	14.6345	0.42609	391.74
					1	14.6949	1.10004	490.577
					1	14.8574	3.37667	341.308
					1	15.2116	0.687178	29.2363
					1	15.7923	-0.426099	48.9481
					1	16.4633	6.10099	84.8132
					1	16.937	9.52083	72.2581
					1	17.8416	7.93926	16.833
					1	18.8182	0.770713	53.4361
					1	19.1925	13.0043	219.551
					1	20.4495	22.8489	47.6558
					1	22.1558	43.0279	80.2346
					1	22.6655	1.40457	28.8289
					1	22.8322	7.3612	43.7929
					1	23.2633	1.03595	37.3096
					1	25.1986	34.2334	89.8045
					1	26.1572	6.74295	29.6548
					1	27.7367	9.067	41.3713
					1	29.8179	24.2792	97.4203
					1	32.3326	5.01155	70.7852
					1	32.6451	3.01339	55.6362
					1	32.9578	0.322219	177.16
					1	33.3607	11.9556	89.4823
					1	33.9371	4.29873	156.296
					1	34.2895	8.59096	83.5464
					1	35.6132	34.434	81.3679
					1	37.7866	3.19474	277.311
					1	44.5994	49.348	61.9914
					1	46.9125	16.6737	90.5327
					1	48.197	7.86934	30.1727
					1	49.3353	7.37033	61.4875
					1	56.9754	9.58289	24.3121
					1	57.897	20.2653	53.5659
					1	60.1333	4.3437	249.527
					1	60.6115	0.895454	60.4317
					1	61.5184	0.736516	37.3353
					1	68.5243	4.86656	28.8069
					1	68.813	1.95049	183.849
					1	72.9507	0.067362	46.4914
					1	74.7017	3.99552	79.7653
					1	77.6775	12.6746	121.915
					1	81.5011	3.38266	75.8985
					1	83.8727	36.5151	112.304
					1	87.5645	1.73261	40.6095
					1	89.3783	1.92607	91.6301
					1	90.2837	34.3344	57.2067
					1	96.0358	0.223918	183.123
					1	114.038	0.615385	83.7692
					1	115.602	0.973613	101.701
					1	118.124	2.17142	137.153
					1	146.858	6.52604	86.2693
					1	159.71	2.53345	108.577
					1	266.716	25.7304	83.7151
